# Supplementary material for: Plant biodiversity assessment through pollen DNA metabarcoding in Natura 2000 habitats (Italian Alps)
Source: Sci Rep. 2021 Sep 14;11:18226. doi: 10.1038/s41598-021-97619-3 (PMC8440677; doi:10.1038/s41598-021-97619-3)
Supplement: Supplementary file 1 — Supplementary Information 1. [file 41598_2021_97619_MOESM1_ESM.xlsx]

## Sheet: Sheet 1
Plant biodiversity assessment through pollen DNA metabarcoding in Natura 2000 habitats (Italian Alps) – Leontidou et al
Kleopatra Leontidou1,2*, Despoina Vokou2, Anna Sandionigi3, Antonia Bruno3, Maria Lazarina2, Johannes De Groeve1,4, Mingai Li1, Claudio Varotto1, Matteo Girardi1, Maurizio Casiraghi3, Antonella Cristofori1 1Biodiversity and Molecular Ecology Dept., Research and Innovation Centre, Fondazione Edmund Mach, Via E. Mach 1, 38010 San Michele all’ Adige, Trentino, Italy 2Department of Ecology, School of…
Table S1 Plant taxa identified by DNA metabarcoding for the three sampling periods, and by light microscopy for one period, and their relative abundances. For the DNA metabarcoding dataset, the number of reads and the number of samples in which each taxon was observed is also given.
			DNA metabarcoding													Microscope
Growth Form	Family	Genus	Species	October 2014-March 2015			March-July 2015			July-October 2015			October 2014-October 2015			March-July 2015
				No. reads	No. samples	% abundance	No. reads	No. samples	% abundance	No. reads	No. samples	% abundance	No. reads	No. samples	% abundance	Taxa	% abundance
Trees and shrubs	Aceraceae	Acer	Acer pseudoplatanus	137	1	0.00416758	105	6	0.00251987	10830	1	0.294052	11072	8	0.0994148
	Adoxaceae	Sambucus	Sambucus spp.	238	7	0.00724002	69	9	0.00165592	4154	3	0.112788	4461	19	0.040055	Sambucus	0.0129786
	Anacardiaceae	Pistacia	Pistacia terebinthus†	926	1	0.0281692	3	2	7.19964e-05	0	0	0	929	3	0.00834143
	Betulaceae	Alnus	Alnus alnobetula	108987	17	3.31541	4454	18	0.106891	206490	13	5.60654	319931	48	2.87264	Alnus	2.3361
			Alnus spp.	1638	17	0.0498284	65	7	0.00155992	21	4	0.000570185	1724	28	0.0154797
																Betula	0.7268
		Corylus/Ostrya/	Corylus avellana/Ostrya carpinifolia/	323530	18	9.84187	1551	18	0.0372221	227612	16	6.18004	552693	52	4.96259	Corylus	0.026
		Carpinus	Carpinus betulus													Carpinus	0.0389
																Ostrya	2.5438
	Caprifoliaceae	Lonicera	Lonicera xylosteum	0	0	0	753	1	0.0180711	0	0	0	753	1	0.00676114	Lonicera	0.0649
			Lonicera spp.	2	2	6.08405e-05	118	3	0.00283186	897	1	0.024355	1017	6	0.00913158
	Cupressaceae	Cupressus	Cupressus arizonica†	15320	18	0.466038	43	9	0.00103195	4060	3	0.110236	19423	30	0.174398	Cupressaceae-Taxaceae	1.21999
			Cupressus sempervirens†	56020	18	1.70414	66	14	0.00158392	10	4	0.000271516	56096	36	0.503682
		Juniperus	Juniperus communis	76386	18	2.32368	5105	18	0.122514	1167	9	0.031686	82658	45	0.742181
			Juniperus sabina†	27337	18	0.831599	3825	18	0.0917954	2123	3	0.0576429	33285	39	0.298864
		Taxodium	Taxodium distichum†	3943	15	0.119947	1	1	2.39988e-05	0	0	0	3944	16	0.0354129
		Thuja	Thuja occidentalis†	12572	9	0.382443	3	3	7.19964e-05	0	0	0	12575	12	0.11291
		Platycladus	Platycladus orientalis†	11592	17	0.352632	2	2	4.79976e-05	1	1	2.71516e-05	11595	20	0.104111
	Taxaceae	Taxus	Taxus baccata	68445	17	2.08211	6	5	0.000143993	5	4	0.000135758	68456	26	0.614662
	Ericaceae	Loiseleuria	Loiseleuria procumbens	562	8	0.0170962	454	5	0.0108954	5291	3	0.143659	6307	16	0.0566301	Ericaceae	0.207657
		Vaccinium	Vaccinium myrtillus	1	1	3.04203e-05	5595	1	0.134273	0	0	0	5596	2	0.0502461
	Fagaceae	Quercus	Quercus spp.	1745	15	0.0530834	3665	18	0.0879556	1354	9	0.0367633	6764	42	0.0607335	Quercus	0.7917
																Castanea	0.1817
																Fagus	0.0259572
	Ginkgoaceae	Ginkgo	Ginkgo biloba†	3217	3	0.097862	14	3	0.000335983	0	0	0	3231	6	0.0290109
	Juglandaceae	Juglans	Juglans regia	307	2	0.00933902	407	12	0.00976751	0	0	0	714	14	0.00641096	Juglans	0.2077
			Juglans nigra	215	1	0.00654036	0	0	0	0	0	0	215	1	0.00193047
	Leguminosae	Indigofera	Indigofera circinella†	295	3	0.00897398	0	0	0	0	0	0	295	3	0.00264879	Leguminosae	0.129786
	Malvaceae	Tilia	Tilia spp.	547	4	0.0166399	311	2	0.00746362	0	0	0	858	6	0.00770393	Tilia	0.0649
	Moraceae	Broussonetia	Broussonetia papyrifera†	472	7	0.0143584	38	3	0.000911954	0	0	0	510	10	0.00457926
	Oleaceae	Fraxinus/Olea/	Fraxinus spp./Olea europaea/	22460	17	0.683239	296	14	0.00710364	15	3	0.000407275	22771	34	0.204459	Fraxinus excelsior	0.194679
		Syringa	Syringa vulgaris													Fraxinus ornus	4.0883
																Olea europeaea	0.0779
																Oleaceae	1.1162
	Pinaceae	Abies	Abies spp.	3864	17	0.1175	162278	18	3.8944	55	16	0.0014	166197	51	1.4922	Abies	1.1551
		Cedrus	Cedrus deodara†	1329	11	0.0404285	221	18	0.00530373	735	13	0.0199565	2285	42	0.0205169	Cedrus	0.0519
			Cedrus spp.†	179668	18	5.46555	447	18	0.0107275	1199963	18	32.581	1380078	54	12.3916
		Cedrus/Larix	Cedrus spp./Larix decidua	145	14	0.0044	356	18	0.0085	10944	14	0.2971	11445	46	0.1027
		Larix	Larix decidua	1492182	18	45.3926	51779	18	1.24263	66811	18	1.81403	1610772	54	14.463	Larix	0.597015
		Picea	Picea spp.	291686	18	8.87316	675147	18	16.2027	326558	18	8.86659	1293391	54	11.6133	Picea	8.0208
		Pinus	Pinus spp.	450127	18	13.693	2722746	18	65.3426	930308	18	25.2594	4103181	54	36.8422	Pinus	37.9883
			Pinus mugo	41	11	0.0012	51	14	0.0012	52079	12	1.414	52171	37	0.4684
																Pinaceae	0.4802
	Platanaceae	Platanus	Platanus spp.†	2265	12	0.0689019	22	4	0.000527973	0	0	0	2287	16	0.0205348
			Platanus occidentalis†	431	6	0.0131	6	3	0.0001	0	0	0	437	9	0.0039
	Rosaceae	Prunus	Prunus spp.	40	3	0.00121681	892	6	0.0214069	0	0	0	932	9	0.00836837	Rosaceae	0.1817
	Salicaceae	Salix	Salix spp.	3076	11	0.0935727	3	3	7.19964e-05	0	0	0	3079	14	0.0276461	Salix	0.0519
		Populus	Populus spp.	12921	17	0.39306	13	5	0.000311984	0	0	0	12934	22	0.116134
	Ulmaceae	Ulmus	Ulmus glabra	33665	14	1.0241	71	4	0.00170391	0	0	0	33736	18	0.302913	Ulmus	0.013
		Celtis	Celtis spp.†	298	2	0.009	0	0	0	17	2	0.0004	315	4	0.0028
	Vitaceae															Vitis	0.0129786
Herbs	Amaranthaceae	Beta/Chenopodium/others	Beta vulgaris/Chenopodium album/others	2	2	6.08405e-05	3	3	7.19964e-05	64342	8	1.74699	64347	13	0.577768	Amaranthaceae	0.0779
	Apiaceae	Daucus	Daucus spp.	1	1	3.04203e-05	46	2	0.00110394	12005	1	0.325956	12052	4	0.108214	Apiaceae	0.27255
	Brassicaceae															Brassicaceae	0.0519143
	Campanulaceae	Campanula	Campanula rotundifolia	0	0	0	503	1	0.0120714	0	0	0	503	1	0.0045164	Campanulaceae	0.0389358
	Cannabaceae	Humulus	Humulus lupulus	0	0	0	0	0	0	15941	3	0.432824	15941	3	0.143133	Cannabaceae	0.013
	Caryophyllaceae	Silene	Silene vulgaris	0	0	0	31	4	0.000743962	6827	2	0.185364	6858	6	0.0615775	Caryophyllaceae	0.0519
	Compositae	Ambrosia/Taraxacum/others	Ambrosia spp./Taraxacum campylodes/others	1288	6	0.0391813	6487	13	0.15568	10028	5	0.272277	17803	24	0.159852	Taraxacum/others‡	0.2466
		Ambrosia/Artemisia/others	Ambrosia spp./Artemisia vulgaris/others	2685	3	0.0816	91	1	0.0021	0	0	0	2776	4	0.0249
		Artemisia/Achillea/others	Artemisia vulgaris/Achillea nana/others	367	3	0.0111	394	11	0.0094	5097	5	0.1383	5858	19	0.0525
		Cirsium	Cirsium spp.	75	5	0.00228152	367	9	0.00880756	8954	4	0.243116	9396	18	0.0843661	Cirsium/others‡	0.0648929
		Senecio/Jacobaea	Senecio spp./Jacobaea spp.	21	4	0.000638825	162	7	0.0038878	12665	3	0.343876	12848	14	0.115361	Helianthus/Senecio/others‡	0.0779
																Artemisia	0.026
																Compositae	0.2596
	Hypericaceae	Hypericum	Hypericum perforatum	1	1	3.04203e-05	270	2	0.00647967	245	1	0.00665215	516	4	0.00463313
	Lamiaceae															Lamiaceae	0.0129786
	Leguminosae	Medicago	Medicago sativa	508	4	0.0154535	6	2	0.000143993	0	0	0	514	6	0.00461517	(see Rosaceae above)
	Plantaginaceae	Plantago	Plantago lanceolata	106	1	0.00322455	275	11	0.00659967	80	2	0.00217213	461	14	0.00413929	Plantago	0.5451
	Polygonaceae															Polygonaceae	0.4152
	Ranunculaceae	Ranunculus	Ranunculus bulbosus	151	3	0.00459346	695	13	0.0166792	0	0	0	846	16	0.00759618	Ranunculaceae	0.1557
	Rosaceae	Comarum	Comarum palustre	966	5	0.029386	2	1	4.79976e-05	7	1	0.000190062	975	7	0.00875446	(see Fabaceae above)
	Rubiaceae															Rubiaceae	0.013
	Scrophulariaceae															Scrophulariaceae	0.0649
	Urticaceae	Parietaria	Parietaria judaica	2	2	6.08405e-05	265	10	0.00635968	29062	6	0.789081	29329	18	0.263343	Urticaceae	0.61
		Urtica	Urtica dioica	164	8	0.00498892	3385	18	0.0812359	310326	15	8.42586	313875	41	2.81826
Graminoids	Cyperaceae					0			0			0				Cyperaceae	0.636
	Juncaceae	Luzula	Luzula spp.	28	2	0.000851767	569	11	0.0136553	1	1	2.71516e-05	598	14	0.0053694	Juncaceae	1.1162
		Juncus	Juncus spp.	1	1	3.04203e-05	539	10	0.0129353	0	0	0	540	11	0.00484863
	Poaceae	Setaria/Phragmites	Setaria verticillata/Phragmites australis	280	3	0.00851767	82	6	0.0019679	4524	2	0.122834	4886	11	0.0438711	Poaceae	20.9215
		Alopecurus/Phleum	Alopecurus pratensis/Phleum spp.	63	3	0.00191648	13666	16	0.327967	47	4	0.00127613	13776	23	0.123694
		Deschampsia	Deschampsia flexuosa	259	5	0.00787885	19201	17	0.460801	20246	6	0.549712	39706	28	0.356518
		Nardus/Triticum/Elymus	Nardus stricta/Triticum aestivum/Elymus spp.	8	5	0.000243362	11536	13	0.27685	42	3	0.00114037	11586	21	0.10403
		Agrostis	Agrostis capillaris	3	2	9.12608e-05	2092	15	0.0502055	34532	3	0.937601	36627	20	0.328871
		Dactylis	Dactylis glomerata	299	5	0.00909566	4584	15	0.11001	11	2	0.000298668	4894	22	0.0439429
		Festuca/Trisetum/Lolium	Festuca spp./Trisetum spicatum/Lolium spp.	5346	14	0.162627	28450	18	0.682766	26641	7	0.723347	60437	39	0.54266
		Poa	Poa spp.	85	10	0.00258572	434	14	0.0104155	1617	5	0.0439042	2136	29	0.019179
Unidentified				65942	18	2.0059	431761	18	10.3617	68278	16	1.8538	565981	52	5.0819	Unidentified	11.7197
Total				3287283		100	4166877		100	3683018		100	11137178		100	Total	100
† Taxa that are not found in the plant checklist of the Park (Festi & Prosser 2000)
‡ Asteraceae pollen grains are grouped according to Bucher et al. (2004)
