# Supplementary material for: Plant biodiversity assessment through pollen DNA metabarcoding in Natura 2000 habitats (Italian Alps)
Source: Sci Rep. 2021 Sep 14;11:18226. doi: 10.1038/s41598-021-97619-3 (PMC8440677; doi:10.1038/s41598-021-97619-3)
Supplement: Supplementary file 2 — Supplementary Information 2. [file 41598_2021_97619_MOESM2_ESM.xlsx]

## Sheet: Sheet 1
Plant biodiversity assessment through pollen DNA metabarcoding in Natura 2000 habitats (Italian Alps) – Leontidou et al
Kleopatra Leontidou1,2*, Despoina Vokou2, Anna Sandionigi3, Antonia Bruno3, Maria Lazarina2, Johannes De Groeve1,4, Mingai Li1, Claudio Varotto1, Matteo Girardi1, Maurizio Casiraghi3, Antonella Cristofori1 1Biodiversity and Molecular Ecology Dept., Research and Innovation Centre, Fondazione Edmund Mach, Via E. Mach 1, 38010 San Michele all’ Adige, Trentino, Italy 2Department of Ecology, School of…
Table S2 Number of sequenced reads by DNA metabarcoding and number of pollen grains by light microscopy (for the 13 most abundant pollen taxa revealed by DNA metabarcoding) reported per each sampling point of Natura 2000 habitats for March-July 2015 sampling.
Taxa	March-July 2015
	Lowland			Beech forest			Spruce low			Spruce high			Larch			Alpine
	Sample 1	Sample 2	Sample 3	Sample 1	Sample 2	Sample 3	Sample 1	Sample 2	Sample 3	Sample 1	Sample 2	Sample 3	Sample 1	Sample 2	Sample 3	Sample 1	Sample 2	Sample 3
	1050 m	1051 m	1080 m	1290 m	1390 m	1460 m	1530 m	1580 m	1590 m	1620 m	1710 m	1760 m	1780 m	1790 m	1860 m	2040 m	2140 m	2180 m
DNA metabarcoding
Abies spp.	10801	863	16297	35169	9868	7055	13611	13468	3962	15684	11892	3037	6530	2521	4272	3061	3657	530
Alnus alnobetula	77	10	21	16	13	25	17	18	124	32	1	386	7	42	51	915	2402	297
Beta/Chenopodium/others	1	0	0	0	0	1	0	0	0	0	0	0	1	0	0	0	0	0
Cedrus spp.	1	16	54	27	6	66	19	28	37	39	35	29	9	21	16	10	16	18
Corylus avellana/Ostrya carpinifolia/Carpinus betulus	278	116	3	3	13	59	26	73	44	143	6	502	20	67	39	64	6	89
Cupressus sempervirens	3	25	1	0	4	1	1	2	2	3	0	2	0	0	1	12	5	4
Festuca spp./Trisetum spicatum/Lolium spp.	8094	4294	243	17	58	363	249	231	674	651	3	395	27	148	325	5547	1303	5828
Juniperus communis	835	314	84	70	244	277	154	152	309	291	9	219	78	49	502	314	640	564
Larix decidua	1639	144	539	484	784	5624	2436	2583	4504	1115	2596	5768	7760	8874	3989	2383	360	197
Picea spp.	12038	6482	27882	26572	58589	21395	25918	50988	24760	36449	142261	10738	59658	68015	25146	27744	29674	20838
Pinus spp.	107519	160088	169258	83747	132364	143724	158533	148603	245096	171974	71042	265533	100450	129078	169609	118897	161623	185608
Taxus baccata	1	1	2	0	0	0	0	0	1	0	0	0	0	0	0	1	0	0
Urtica dioica	558	384	67	26	23	135	84	72	441	568	1	289	3	1	72	147	10	504
Microscope
Abies	5	2	18	6	4	0	7	8	2	3	12	11	0	0	4	1	3	3
Alnus	2	3	8	8	15	8	14	6	11	14	5	8	0	13	7	18	20	20
Cedrus	0	0	0	0	0	0	2	0	2	0	0	0	0	0	0	0	0	0
Carpinus	0	0	0	0	0	0	1	0	0	0	0	0	0	0	0	2	0	0
Amaranthaceae	1	0	1	0	0	0	0	0	1	0	0	1	0	1	0	0	1	0
Corylus	0	0	0	0	0	0	0	0	0	0	0	0	1	0	0	0	1	0
Cupressaceae	1	4	5	3	4	2	9	8	9	1	13	2	3	5	1	6	11	7
Larix	0	0	0	0	1	0	0	1	0	0	0	3	12	8	15	0	2	4
Picea	17	32	41	21	36	6	46	30	26	44	37	43	101	42	39	21	16	20
Pinus	70	83	228	213	195	99	191	186	194	183	196	114	125	128	144	151	249	178
Poaceae	217	176	61	76	38	22	66	81	81	55	48	21	57	79	102	240	103	89
Ostrya	3	3	9	13	20	7	7	24	32	18	2	0	9	14	13	10	7	5
Urticaceae	2	0	0	0	1	0	1	0	17	1	0	0	4	3	1	2	13	2
