# Supplementary material for: Plant biodiversity assessment through pollen DNA metabarcoding in Natura 2000 habitats (Italian Alps)
Source: Sci Rep. 2021 Sep 14;11:18226. doi: 10.1038/s41598-021-97619-3 (PMC8440677; doi:10.1038/s41598-021-97619-3)
Supplement: Supplementary file 3 — Supplementary Information 3. [file 41598_2021_97619_MOESM3_ESM.xlsx]

## Sheet: Sheet 1
Plant biodiversity assessment through pollen DNA metabarcoding in Natura 2000 habitats (Italian Alps) – Leontidou et al
Kleopatra Leontidou1,2*, Despoina Vokou2, Anna Sandionigi3, Antonia Bruno3, Maria Lazarina2, Johannes De Groeve1,4, Mingai Li1, Claudio Varotto1, Matteo Girardi1, Maurizio Casiraghi3, Antonella Cristofori1 1Biodiversity and Molecular Ecology Dept., Research and Innovation Centre, Fondazione Edmund Mach, Via E. Mach 1, 38010 San Michele all’ Adige, Trentino, Italy 2Department of Ecology, School of…
Table S3 Results generated from Generalized Linear Model (quasi-binomial error distribution and logit link function) predicting the Jaccard dissimilarity values as function of sampling period and habitat (categorical variables) and of their interaction. The coefficient estimates with asterisk correspond to significant differences of combinations. Significance codes: '***' p < 0.001, ‘**’ p<0.01, …
a. Habitat combinations having as reference category the 'Lowland' habitat and the period October 2014 - March 2015.
	Estimate	Std. Error	t value	Pr(>|t|)
(Intercept)	-0.748229	0.186953	-4.002	0.0000679 (***)
Beech	-0.47002	0.279667	-1.681	0.093176
Spruce low	-0.525259	0.282057	-1.862	0.062891
Spruce high	-0.079102	0.266373	-0.297	0.766564
Larch	0.214843	0.260104	0.826	0.409027
Alpine	0.199917	0.260352	0.768	0.442763
Beech-Alpine	0.994802	0.224556	4.43	0.0000106 (***)
Beech-Lowland	0.78905	0.224051	3.522	0.00045 (***)
Beech-Larch	0.868251	0.22416	3.873	0.000115 (***)
Beech-Spruce high	0.535782	0.224422	2.387	0.017172 (*)
Beech-Spruce low	-0.007322	0.229071	-0.032	0.974509
Lowland-Alpine	1.29697	0.226648	5.722	0.0000000143 (***)
Larch-Alpine	0.876587	0.224178	3.91	0.0000991 (***)
Lowland-Larch	1.07325	0.224942	4.771	0.00000213 (***)
Lowland-Spruce high	0.960151	0.22442	4.278	0.0000208 (***)
Lowland-Spruce low	0.660072	0.224103	2.945	0.003308 (**)
Spruce high-Alpine	0.84942	0.224124	3.79	0.000161 (***)
Spruce high-Larch	0.774156	0.224043	3.455	0.000575 (***)
Spruce low-Alpine	1.04541	0.224793	4.651	0.0000038 (***)
Spruce low-Larch	0.874392	0.224173	3.901	0.000103 (***)
Spruce high-Spruce low	0.498513	0.22457	2.22	0.026674 (*)
b. Habitat combinations having as reference category the 'Lowland' habitat and the period March - July 2015.
	Estimate	Std. Error	t value	Pr(>|t|)
(Intercept)	-1.03781	0.19863	-5.225	0.000000216 (***)
Beech	0.206926	0.274785	0.753	0.451617
Spruce low	-0.049154	0.282598	-0.174	0.861953
Spruce high	0.220061	0.274449	0.802	0.422863
Larch	0.127561	0.276945	0.461	0.645196
Alpine	0.074859	0.278506	0.269	0.788155
Beech-Alpine	0.817995	0.234264	3.492	0.000503 (***)
Beech-Lowland	0.863894	0.234116	3.69	0.000238 (***)
Beech-Larch	0.889936	0.234048	3.802	0.000153 (***)
Beech-Spruce high	0.961204	0.233917	4.109	0.0000433 (***)
Beech-Spruce low	0.679453	0.234924	2.892	0.003917 (**)
Lowland-Alpine	0.667173	0.234999	2.839	0.004626 (**)
Larch-Alpine	0.865904	0.234111	3.699	0.00023 (***)
Lowland-Larch	1.0084	0.233876	4.312	0.000018 (***)
Lowland-Spruce high	1.02241	0.233871	4.372	0.0000138 (***)
Lowland-Spruce low	0.597503	0.235469	2.538	0.011331 (*)
Spruce high-Alpine	0.958782	0.23392	4.099	0.0000453 (***)
Spruce high-Larch	0.768725	0.234462	3.279	0.001083 (**)
Spruce low-Alpine	0.743425	0.234579	3.169	0.00158 (**)
Spruce low-Larch	0.92475	0.233974	3.952	0.0000834 (***)
Spruce high-Spruce low	0.963799	0.233914	4.12	0.0000413 (***)
c. Habitat combinations having as reference category the 'Lowland' habitat and the period July - October 2015.
	Estimate	Std. Error	t value	Pr(>|t|)
(Intercept)	-0.413179	0.178331	-2.317	0.020729 (*)
Beech	0.419634	0.249569	1.681	0.093022
Spruce low	0.310707	0.249729	1.244	0.213755
Spruce high	-0.106891	0.253757	-0.421	0.673683
Larch	-0.008743	0.252312	-0.035	0.972365
Alpine	0.041386	0.251694	0.164	0.86943
Beech-Alpine	1.09626	0.221114	4.958	0.00000085 (***)
Beech-Lowland	1.12841	0.221533	5.094	0.000000427 (***)
Beech-Larch	1.14597	0.221771	5.167	0.000000292 (***)
Beech-Spruce high	1.06748	0.220756	4.836	0.00000156 (***)
Beech-Spruce low	1.3906	0.225793	6.159	0.0000000011 (***)
Lowland-Alpine	0.875213	0.218795	4	0.0000684 (***)
Larch-Alpine	1.03476	0.220371	4.696	0.00000307 (***)
Lowland-Larch	0.836456	0.218486	3.828	0.000138 (***)
Lowland-Spruce high	1.12493	0.221486	5.079	0.00000046 (***)
Lowland-Spruce low	1.02383	0.220247	4.649	0.00000384 (***)
Spruce high-Alpine	1.0741	0.220837	4.864	0.00000136 (***)
Spruce high-Larch	0.966559	0.219636	4.401	0.0000121 (***)
Spruce low-Alpine	1.07616	0.220862	4.873	0.0000013 (***)
Spruce low-Larch	1.0679	0.220762	4.837	0.00000154 (***)
Spruce high-Spruce low	1.2184	0.222823	5.468	0.0000000588 (***)
