# Supplementary material for: Plant biodiversity assessment through pollen DNA metabarcoding in Natura 2000 habitats (Italian Alps)
Source: Sci Rep. 2021 Sep 14;11:18226. doi: 10.1038/s41598-021-97619-3 (PMC8440677; doi:10.1038/s41598-021-97619-3)
Supplement: Supplementary file 4 — Supplementary Information 4. [file 41598_2021_97619_MOESM4_ESM.xlsx]

## Sheet: Sheet2
Plant biodiversity assessment through pollen DNA metabarcoding in Natura 2000 habitats (Italian Alps) – Leontidou et al
Kleopatra Leontidou1,2*, Despoina Vokou2, Anna Sandionigi3, Antonia Bruno3, Maria Lazarina2, Johannes De Groeve1,4, Mingai Li1, Claudio Varotto1, Matteo Girardi1, Maurizio Casiraghi3, Antonella Cristofori1 1Biodiversity and Molecular Ecology Dept., Research and Innovation Centre, Fondazione Edmund Mach, Via E. Mach 1, 38010 San Michele all’ Adige, Trentino, Italy 2Department of Ecology, School of…
Table S4 Diversity indices as calculated with microscopy and HTS data. Alpha diversity was estimated as number of identified taxa ± sd and beta diversity as mean ± sd of Jaccard dissimilarity values. p1= October 2014 - March 2015, p2 = March-July 2015, p3= March-July 2015
Habitats	Beta diversity				Alpha diversity
	Microscopy-p2	HTS-p2	HTS-p1	HTS-p3	Microscopy-p2	HTS-p2	HTS-p1	HTS-p3
Lowland	0.26 ± 022	0.26 ± 0.2	0.32 ± 0.24	0.45 ± 0.3	26 ± 3	40 ± 3	50 ± 5	25 ± 4
Beech	0.35 ± 0.27	0.3 ± 0.23	0.23 ± 0.17	0.5 ± 0.38	19 ± 3	34 ± 8	75 ± 8	38 ±5
Spruce low	0.27 ± 0.2	0.25 ± 0.19	0.22 ± 0.16	0.47 ± 0.36	26 ± 2	40 ± 6	70 ± 6	29 ± 9
Spruce high	0.29 ± 0.22	0.34 ± 0.25	0.3 ± 0.23	0.37 ± 0.28	17 ± 3	29 ± 9	60 ± 6	41 ± 13
Larch	0.29 ± 0.24	0.33 ± 0.22	0.37 ± 0.28	0.4 ± 0.3	23 ± 3	27 ± 11	42 ± 11	34 ± 11
Alpine	0.26 ± 0.2	0.31 ± 0.19	0.37 ± 0.29	0.46 ± 0.28	26 ± 1	35 ± 0.6	49 ± 4	36 ± 10
Between habitats	0.47 ± 0.07	0.45 ± 0.07	0.51 ± 0.1	0.66 ± 0.09
